# Supplementary material for: Knockdown of PHOX2B in the retrotrapezoid nucleus reduces the central CO2 chemoreflex in rats
Source: eLife. 2024 May 10;13:RP94653. doi: 10.7554/eLife.94653 (PMC11087052; doi:10.7554/eLife.94653)
Supplement: Figure 3—source data 1. [file elife-94653-fig3-data1.xlsx]

## Sheet: Fig.3
Cell Counts
naïve	NMB+/PHOX2B+		NMB+/PHOX2B-		TOTAL
#6	257		80		337
#10	285		59		344
#11	303		62		365
#12	293		52		345
NT-shRNA
#8	189		85		274
#9	243		55		298
#10	201		42		243
#11	273		65		338
#12	287		42		329
#13	117		64		181
#14	247		42		289
#15	268		65		333
#16	254		49		303
#17	308		53		361
PHOX2B-shRNA
#12	133		171		304
#13	123		126		249
#14	89		182		271
#15	61		160		221
#16	82		130		212
#17	75		165		240
distribution NMB+/PHOX2B-
distance from 7Mn		naïve				NT-shRNA										PHOX2B-shRNA
		#6	#10	#11	#12	#8	#9	#10	#11	#12	#13	#14	#15	#16	#17	#12	#13	#14	#15	#16	#17
-420		11	10	12	6	13	13	5	15	8	4	5	14	1	12	15	9	15	12	10	10
-210		19	22	22	25	35	15	12	23	10	25	13	25	15	21	72	52	79	62	49	65
0		22	15	19	16	23	18	12	14	6	17	14	15	16	11	41	29	48	49	32	52
210		19	8	7	1	7	5	6	6	6	10	5	3	6	3	27	16	23	23	25	25
420		9	3	2	4	2	2	4	5	7	5	5	5	7	5	12	9	12	9	10	10
630		0	1	0	0	1	1	3	2	3	2	0	1	3	1	2	5	2	5	3	3
840		0	0	0	0	4	0	0	0	2	0	0	2	1	0	1	5	2	0	1	0
1050		0	0	0	0	0	1	0	0	0	1	0	0	0	0	1	1	1	0	0	0
		80	59	62	52	85	55	42	65	42	64	42	65	49	53	171	126	182	160	130	165
distribution NMB+/PHOX2B+
distance from 7Mn		naïve				NT-shRNA										PHOX2B-shRNA
		#6	#10	#11	#12	#8	#9	#10	#11	#12	#13	#14	#15	#16	#17	#12	#13	#14	#15	#16	#17
-420		5	9	10	13	10	19	15	11	18	3	8	7	13	15	2	1	5	11	0	3
-210		75	99	101	83	63	71	75	93	89	49	79	68	87	95	39	50	39	23	31	35
0		64	71	89	81	55	54	51	85	79	35	59	61	65	81	33	32	21	15	30	21
210		54	51	45	60	33	44	38	53	45	20	47	57	43	55	27	21	19	5	11	6
420		21	27	25	26	13	27	13	13	24	9	27	31	14	23	17	10	0	2	5	9
630		12	13	15	10	10	10	5	10	17	1	12	20	18	15	9	5	2	1	5	1
840		15	10	11	12	5	12	4	5	10	0	10	14	9	14	4	4	1	3	0	0
1050		11	5	7	8	0	6	0	3	5	0	5	10	5	10	2	0	2	1	0	0
		257	285	303	293	189	243	201	273	287	117	247	268	254	308	133	123	89	61	82	75
